# Supplementary material for: A Genome-Wide Hybrid Incompatibility Landscape between Caenorhabditis briggsae and C. nigoni
Source: PLoS Genet. 2015 Feb 18;11(2):e1004993. doi: 10.1371/journal.pgen.1004993 (PMC4334894; doi:10.1371/journal.pgen.1004993)
Supplement: S1 Table — (XLSX) [file pgen.1004993.s009.xlsx]

## Sheet: Sheet1
Table S1. Detailed information on the transgenic and introgression strains
Transgenic stain name	Introgression strain name	Backcross generation with JU1421	Transgene linkage group	5' end position (Mb)	3' end position (Mb)	Introgression Size (Mb)	Genotype of introgression strain	Reporter	Genotype of starting transgenic strain	Homozygous introgression viable?	HI phenotype scored?	Used for estimating transgene insertion site?	Male viable?	Male fertile?
RW20125	ZZY10325	F15	I	2.43	5.48	3.05	C. sp.9 (JU1421), zzyIs20125[cbr-unc-119(+); myo-2::GFP]	cbr-myo-2::GFP	cbr-unc-119 III, zzyIs20125[cbr-unc-119(+); cbr-myo-2::GFP]	ND	No	Yes	Yes	Yes
ZZY0010	ZZY10010	F15	I	2	3.54	1.54	C. sp.9 (JU1421), zzyIs0010[cbr-unc-119(+); myo-2::GFP]	cbr-myo-2::GFP	cbr-unc-119 III, zzyIs0010[cbr-unc-119(+); cbr-myo-2::GFP]	ND	No	Yes	Yes	Yes
ZZY0013	ZZY10013	F15	I	0.41	4.55	4.14	C. sp.9 (JU1421), zzyIs0013[cbr-unc-119(+); myo-2::GFP]	cbr-myo-2::GFP	cbr-unc-119 III, zzyIs0013[cbr-unc-119(+); cbr-myo-2::GFP]	No	No	Yes	Yes	Yes
ZZY0027	ZZY10027	F15	I	0.41	5.48	5.07	C. sp.9 (JU1421), zzyIs0027[cbr-unc-119(+); myo-2::GFP]	cbr-myo-2::GFP	cbr-unc-119 III, zzyIs0027[cbr-unc-119(+); cbr-myo-2::GFP]	ND	No	No	Yes	Yes
ZZY0041	ZZY10041	F17	I	0.41	7.94	7.53	C. sp.9 (JU1421), zzyIs0041[cbr-unc-119(+); myo-2::GFP]	cbr-myo-2::GFP	cbr-unc-119 III, zzyIs0041[cbr-unc-119(+); cbr-myo-2::GFP]	ND	No	Yes	Yes	Yes
ZZY0051	ZZY10051	F15	I	4.54	14.984	10.444	C. sp.9 (JU1421), zzyIs0051[cbr-unc-119(+); myo-2::GFP]	cbr-myo-2::GFP	cbr-unc-119 III, zzyIs0051[cbr-unc-119(+); cbr-myo-2::GFP]	No	Yes	Yes	Yes	Yes
ZZY0053	ZZY10053	F15	I	3.54	15.46	11.92	C. sp.9 (JU1421), zzyIs0053[cbr-unc-119(+); myo-2::GFP]	cbr-myo-2::GFP	cbr-unc-119 III, zzyIs0053[cbr-unc-119(+); cbr-myo-2::GFP]	ND	No	No	Yes	Yes
ZZY0065	ZZY10065	F15	I	0.33	0.55	0.22	C. sp.9 (JU1421), zzyIs0065[cbr-unc-119(+); myo-2::GFP]	cbr-myo-2::GFP	cbr-unc-119 III, zzyIs0065[cbr-unc-119(+); cbr-myo-2::GFP]	Yes	Yes	Yes	Yes	Yes
ZZY0065	ZZY10294	F15	I	0.33	0.55	0.22	C. sp.9 (JU1421), zzyIs0065[cbr-unc-119(+); myo-2::GFP]	cbr-myo-2::GFP	cbr-unc-119 III, zzyIs0065[cbr-unc-119(+); cbr-myo-2::GFP]	NA	No	No	Yes	Yes
RW20025	ZZY10225	F20	II	1.5	4.29	2.79	C. sp.9 (JU1421), zzyIs20025[cbr-unc-119(+); his-72::mCherry]	his-72::mCherry	cbr-unc-119 III, zzyIs20025[cbr-unc-119(+); his-72::mCherry]	No	No	Yes	Yes	Yes
RW20110	ZZY10310	F16	II	5.97	6.94	0.97	C. sp.9 (JU1421), zzyIs20110[cbr-unc-119(+); myo-2::GFP]	cbr-myo-2::GFP	cbr-unc-119 III, zzyIs20110[cbr-unc-119(+); cbr-myo-2::GFP]	No	Yes	Yes	Yes	Yes
RW20112	ZZY10312	F15	II	9.15	15.29	6.14	C. sp.9 (JU1421), zzyIs20112[cbr-unc-119(+); myo-2::GFP]	cbr-myo-2::GFP	cbr-unc-119 III, zzyIs20112[cbr-unc-119(+); cbr-myo-2::GFP]	ND	No	Yes	Yes	Yes
RW20117	ZZY10317	F15	II	6.94	10.16	3.22	C. sp.9 (JU1421), zzyIs20117[cbr-unc-119(+); myo-2::GFP]	cbr-myo-2::GFP	cbr-unc-119 III, zzyIs20117[cbr-unc-119(+); cbr-myo-2::GFP]	No	No	No	Yes	Yes
RW20119	ZZY10319	F15	II	0	6.49	6.49	C. sp.9 (JU1421), zzyIs20119[cbr-unc-119(+); myo-2::GFP]	cbr-myo-2::GFP	cbr-unc-119 III, zzyIs20119[cbr-unc-119(+); cbr-myo-2::GFP]	ND	No	Yes	Yes	Yes
RW20132	ZZY10291	F15	II	6.49	6.94	0.45	C. sp.9 (JU1421), zzyIs20132[cbr-unc-119(+); myo-2::GFP]	cbr-myo-2::GFP	cbr-unc-119 III, zzyIs20132[cbr-unc-119(+); cbr-myo-2::GFP]	Yes	Yes	Yes	Yes	Yes
RW20132	ZZY10332	F15	II	3.4	6.94	3.54	C. sp.9 (JU1421), zzyIs20132[cbr-unc-119(+); myo-2::GFP]	cbr-myo-2::GFP	cbr-unc-119 III, zzyIs20132[cbr-unc-119(+); cbr-myo-2::GFP]	NA	Yes	No	Yes	Yes
RW20142	ZZY10342	F15	II	2.62	6.94	4.32	C. sp.9 (JU1421), zzyIs20142[cbr-unc-119(+); myo-2::GFP]	cbr-myo-2::GFP	cbr-unc-119 III, zzyIs20142[cbr-unc-119(+); cbr-myo-2::GFP]	ND	No	Yes	Yes	Yes
RW20151	ZZY10351	F15	II	0	4.29	4.29	C. sp.9 (JU1421), zzyIs20151[cbr-unc-119(+); myo-2::GFP]	cbr-myo-2::GFP	cbr-unc-119 III, zzyIs20151[cbr-unc-119(+); cbr-myo-2::GFP]	No	Yes	Yes	Yes	Yes
RW20152	ZZY10352	F15	II	8.02	15.8	7.78	C. sp.9 (JU1421), zzyIs20152[cbr-unc-119(+); myo-2::GFP]	cbr-myo-2::GFP	cbr-unc-119 III, zzyIs20152[cbr-unc-119(+); cbr-myo-2::GFP]	ND	No	No	Yes	Yes
RW20153	ZZY10286	F15	II	11.12	16.63	5.51	C. sp.9 (JU1421), zzyIs20153[cbr-unc-119(+); myo-2::GFP]	cbr-myo-2::GFP	cbr-unc-119 III, zzyIs20153[cbr-unc-119(+); cbr-myo-2::GFP]	Yes	Yes	Yes	Yes	Yes
RW20153	ZZY10353	F15	II	10.16	16.63	6.47	C. sp.9 (JU1421), zzyIs20153[cbr-unc-119(+); myo-2::GFP]	cbr-myo-2::GFP	cbr-unc-119 III, zzyIs20153[cbr-unc-119(+); cbr-myo-2::GFP]	NA	Yes	No	Yes	Yes
ZZY0011	ZZY10011	F15	II	8.02	12.33	4.31	C. sp.9 (JU1421), zzyIs0011[cbr-unc-119(+); myo-2::GFP]	cbr-myo-2::GFP	cbr-unc-119 III, zzyIs0011[cbr-unc-119(+); cbr-myo-2::GFP]	ND	No	No	Yes	Yes
ZZY0012	ZZY10012	F15	II	9.15	13.98	4.83	C. sp.9 (JU1421), zzyIs0012[cbr-unc-119(+); myo-2::GFP]	cbr-myo-2::GFP	cbr-unc-119 III, zzyIs0012[cbr-unc-119(+); cbr-myo-2::GFP]	No	No	No	Yes	Yes
ZZY0014	ZZY10014	F15	II	9.15	16.63	7.48	C. sp.9 (JU1421), zzyIs0014[cbr-unc-119(+); myo-2::GFP]	cbr-myo-2::GFP	cbr-unc-119 III, zzyIs0014[cbr-unc-119(+); cbr-myo-2::GFP]	No	Yes	Yes	Yes	Yes
ZZY0021	ZZY10021	F15	II	7.18	11.78	4.6	C. sp.9 (JU1421), zzyIs0021[cbr-unc-119(+); myo-2::GFP]	cbr-myo-2::GFP	cbr-unc-119 III, zzyIs0021[cbr-unc-119(+); cbr-myo-2::GFP]	ND	No	No	Yes	Yes
ZZY0024	ZZY10024	F15	II	0	6.49	6.49	C. sp.9 (JU1421), zzyIs0024[cbr-unc-119(+); myo-2::GFP]	cbr-myo-2::GFP	cbr-unc-119 III, zzyIs0024[cbr-unc-119(+); cbr-myo-2::GFP]	ND	No	No	Yes	Yes
ZZY0026	ZZY10026	F15	II	6.94	9.15	2.21	C. sp.9 (JU1421), zzyIs0026[cbr-unc-119(+); myo-2::GFP]	cbr-myo-2::GFP	cbr-unc-119 III, zzyIs0026[cbr-unc-119(+); cbr-myo-2::GFP]	ND	No	Yes	Yes	Yes
ZZY0040	ZZY10040	F15	II	0.33	6.94	6.61	C. sp.9 (JU1421), zzyIs0040[cbr-unc-119(+); myo-2::GFP]	cbr-myo-2::GFP	cbr-unc-119 III, zzyIs0040[cbr-unc-119(+); cbr-myo-2::GFP]	ND	No	Yes	Yes	Yes
RW20118	ZZY10318	F15	II	6.49	6.94	0.45	C. sp.9 (JU1421), zzyIs20118[cbr-unc-119(+); myo-2::GFP]	cbr-myo-2::GFP	cbr-unc-119 III, zzyIs20118[cbr-unc-119(+); cbr-myo-2::GFP]	ND	Yes	No	Yes	Yes
RW20131	ZZY10292	F15	III	8.9	13.34	4.44	C. sp.9 (JU1421), zzyIs20131[cbr-unc-119(+); myo-2::GFP]	cbr-myo-2::GFP	cbr-unc-119 III, zzyIs20131[cbr-unc-119(+); cbr-myo-2::GFP]	Yes	Yes	Yes	Yes	Yes
RW20131	ZZY10331	F15	III	9.81	12.6	2.79	C. sp.9 (JU1421), zzyIs20131[cbr-unc-119(+); myo-2::GFP]	cbr-myo-2::GFP	cbr-unc-119 III, zzyIs20131[cbr-unc-119(+); cbr-myo-2::GFP]	NA	Yes	No	Yes	Yes
ZZY0015	ZZY10015	F25	III	6.48	13.34	6.86	C. sp.9 (JU1421), zzyIs0015[cbr-unc-119(+); myo-2::GFP]	cbr-myo-2::GFP	cbr-unc-119 III, zzyIs0015[cbr-unc-119(+); cbr-myo-2::GFP]	No	No	No	Yes	Yes
ZZY0020	ZZY10020	F15	III	0	7.29	7.29	C. sp.9 (JU1421), zzyIs0020[cbr-unc-119(+); myo-2::GFP]	cbr-myo-2::GFP	cbr-unc-119 III, zzyIs0020[cbr-unc-119(+); cbr-myo-2::GFP]	ND	No	Yes	Yes	Yes
ZZY0030	ZZY10030	F15	III	1.59	5.06	3.47	C. sp.9 (JU1421), zzyIs0030[cbr-unc-119(+); myo-2::GFP]	cbr-myo-2::GFP	cbr-unc-119 III, zzyIs0030[cbr-unc-119(+); cbr-myo-2::GFP]	No	Yes	Yes	Yes	Yes
ZZY0032	ZZY10032	F15	III	4.62	13.34	8.72	C. sp.9 (JU1421), zzyIs0032[cbr-unc-119(+); myo-2::GFP]	cbr-myo-2::GFP	cbr-unc-119 III, zzyIs0032[cbr-unc-119(+); cbr-myo-2::GFP]	ND	No	No	Yes	Yes
ZZY0047	ZZY10047	F15	III	6.93	13.34	6.41	C. sp.9 (JU1421), zzyIs0047[cbr-unc-119(+); myo-2::GFP]	cbr-myo-2::GFP	cbr-unc-119 III, zzyIs0047[cbr-unc-119(+); cbr-myo-2::GFP]	ND	No	No	Yes	Yes
ZZY0052	ZZY10052	F15	III	0	9.81	9.81	C. sp.9 (JU1421), zzyIs0052[cbr-unc-119(+); myo-2::GFP]	cbr-myo-2::GFP	cbr-unc-119 III, zzyIs0052[cbr-unc-119(+); cbr-myo-2::GFP]	ND	No	Yes	Yes	Yes
RW20105	ZZY10305	F15	IV	5.64	12.05	6.41	C. sp.9 (JU1421), zzyIs20105[cbr-unc-119(+); myo-2::GFP]	cbr-myo-2::GFP	cbr-unc-119 III, zzyIs20105[cbr-unc-119(+); cbr-myo-2::GFP]	No	Yes	Yes	Yes	Yes
RW20115	ZZY10315	F15	IV	1.28	8.99	7.71	C. sp.9 (JU1421), zzyIs20115[cbr-unc-119(+); myo-2::GFP]	cbr-myo-2::GFP	cbr-unc-119 III, zzyIs20115[cbr-unc-119(+); cbr-myo-2::GFP]	ND	No	No	Yes	Yes
RW20139	ZZY10339	F15	IV	1.28	10.88	9.6	C. sp.9 (JU1421), zzyIs20139[cbr-unc-119(+); myo-2::GFP]	cbr-myo-2::GFP	cbr-unc-119 III, zzyIs20139[cbr-unc-119(+); cbr-myo-2::GFP]	ND	No	Yes	Yes	Yes
RW20141	ZZY10341	F17	IV	0.6	10.88	10.28	C. sp.9 (JU1421), zzyIs20141[cbr-unc-119(+); myo-2::GFP]	cbr-myo-2::GFP	cbr-unc-119 III, zzyIs20141[cbr-unc-119(+); cbr-myo-2::GFP]	No	Yes	No	Yes	Yes
RW20154	ZZY10354	F15	IV	4.55	13.11	8.56	C. sp.9 (JU1421), zzyIs20154[cbr-unc-119(+); myo-2::GFP]	cbr-myo-2::GFP	cbr-unc-119 III, zzyIs20154[cbr-unc-119(+); cbr-myo-2::GFP]	ND	No	No	Yes	Yes
ZZY0018	ZZY10018	F16	IV	13.11	16.39	3.28	C. sp.9 (JU1421), zzyIs0018[cbr-unc-119(+); myo-2::GFP]	cbr-myo-2::GFP	cbr-unc-119 III, zzyIs0018[cbr-unc-119(+); cbr-myo-2::GFP]	No	Yes	Yes	Yes	Yes
ZZY0023	ZZY10023	F15	IV	0	13.11	13.11	C. sp.9 (JU1421), zzyIs0023[cbr-unc-119(+); myo-2::GFP]	cbr-myo-2::GFP	cbr-unc-119 III, zzyIs0023[cbr-unc-119(+); cbr-myo-2::GFP]	ND	No	No	Yes	Yes
ZZY0029	ZZY10029	F15	IV	1.28	9.85	8.57	C. sp.9 (JU1421), zzyIs0029[cbr-unc-119(+); myo-2::GFP]	cbr-myo-2::GFP	cbr-unc-119 III, zzyIs0029[cbr-unc-119(+); cbr-myo-2::GFP]	ND	No	Yes	Yes	Yes
ZZY0031	ZZY10031	F15	IV	1.5	9.85	8.35	C. sp.9 (JU1421), zzyIs0031[cbr-unc-119(+); myo-2::GFP]	cbr-myo-2::GFP	cbr-unc-119 III, zzyIs0031[cbr-unc-119(+); cbr-myo-2::GFP]	ND	No	Yes	Yes	Yes
ZZY0037	ZZY10037	F20	IV	0	15.35	15.35	C. sp.9 (JU1421), zzyIs0037[cbr-unc-119(+); myo-2::GFP]	cbr-myo-2::GFP	cbr-unc-119 III, zzyIs0037[cbr-unc-119(+); cbr-myo-2::GFP]	ND	No	No	Yes	Yes
ZZY0039	ZZY10039	F20	IV	0	9.43	9.43	C. sp.9 (JU1421), zzyIs0039[cbr-unc-119(+); myo-2::GFP]	cbr-myo-2::GFP	cbr-unc-119 III, zzyIs0039[cbr-unc-119(+); cbr-myo-2::GFP]	ND	No	No	Yes	Yes
ZZY0043	ZZY10043	F15	IV	0	9.85	9.85	C. sp.9 (JU1421), zzyIs0043[cbr-unc-119(+); myo-2::GFP]	cbr-myo-2::GFP	cbr-unc-119 III, zzyIs0043[cbr-unc-119(+); cbr-myo-2::GFP]	ND	No	No	Yes	Yes
ZZY0044	ZZY10044	F15	IV	1.63	17.49	15.86	C. sp.9 (JU1421), zzyIs0044[cbr-unc-119(+); myo-2::GFP]	cbr-myo-2::GFP	cbr-unc-119 III, zzyIs0044[cbr-unc-119(+); cbr-myo-2::GFP]	ND	No	No	Yes	Yes
ZZY0046	ZZY10046	F15	IV	9.85	17.49	7.64	C. sp.9 (JU1421), zzyIs0046[cbr-unc-119(+); myo-2::GFP]	cbr-myo-2::GFP	cbr-unc-119 III, zzyIs0046[cbr-unc-119(+); cbr-myo-2::GFP]	ND	No	Yes	Yes	Yes
ZZY0049	ZZY10049	F15	IV	0	9.85	9.85	C. sp.9 (JU1421), zzyIs0049[cbr-unc-119(+); myo-2::GFP]	cbr-myo-2::GFP	cbr-unc-119 III, zzyIs0049[cbr-unc-119(+); cbr-myo-2::GFP]	ND	No	No	Yes	Yes
RW20113	ZZY10313	NA	ND	ND	ND	ND	C. sp.9 (JU1421), zzyIs20113[cbr-unc-119(+); myo-2::GFP]	cbr-myo-2::GFP	cbr-unc-119 III, zzyIs20113[cbr-unc-119(+); cbr-myo-2::GFP]	ND	No	No	Yes	Yes
RW20114	ZZY10314	NA	ND	ND	ND	ND	C. sp.9 (JU1421), zzyIs20114[cbr-unc-119(+); myo-2::GFP]	cbr-myo-2::GFP	cbr-unc-119 III, zzyIs20114[cbr-unc-119(+); cbr-myo-2::GFP]	ND	No	No	Yes	Yes
RW20156	ZZY10356	NA	ND	ND	ND	ND	C. sp.9 (JU1421), zzyIs20156[cbr-unc-119(+); myo-2::GFP]	cbr-myo-2::GFP	cbr-unc-119 III, zzyIs20156[cbr-unc-119(+); cbr-myo-2::GFP]	ND	No	No	Yes	Yes
RW20032	ZZY10232	F15	V	0.14	4.32	4.18	C. sp.9 (JU1421), zzyIs20032[cbr-unc-119(+); myo-2::GFP]	cbr-myo-2::GFP	cbr-unc-119 III, zzyIs20032[cbr-unc-119(+); cbr-myo-2::GFP]	ND	No	Yes	Yes	Yes
RW20102	ZZY10302	F15	V	9.91	15.91	6	C. sp.9 (JU1421), zzyIs20102[cbr-unc-119(+); myo-2::GFP]	cbr-myo-2::GFP	cbr-unc-119 III, zzyIs20102[cbr-unc-119(+); cbr-myo-2::GFP]	ND	No	no	Yes	Yes
RW20106	ZZY10306	F17	V	9.91	15.91	6	C. sp.9 (JU1421), zzyIs20106[cbr-unc-119(+); myo-2::GFP]	cbr-myo-2::GFP	cbr-unc-119 III, zzyIs20106[cbr-unc-119(+); cbr-myo-2::GFP]	ND	No	No	Yes	Yes
RW20108	ZZY10308	F15	V	9.91	15.4	5.49	C. sp.9 (JU1421), zzyIs20108[cbr-unc-119(+); myo-2::GFP]	cbr-myo-2::GFP	cbr-unc-119 III, zzyIs20108[cbr-unc-119(+); cbr-myo-2::GFP]	ND	No	Yes	Yes	Yes
RW20109	ZZY10309	F15	V	6.9	19.5	12.6	C. sp.9 (JU1421), zzyIs20109[cbr-unc-119(+); myo-2::GFP]	cbr-myo-2::GFP	cbr-unc-119 III, zzyIs20109[cbr-unc-119(+); cbr-myo-2::GFP]	ND	No	No	Yes	Yes
RW20111	ZZY10311	F15	V	4.32	14.88	10.56	C. sp.9 (JU1421), zzyIs20111[cbr-unc-119(+); myo-2::GFP]	cbr-myo-2::GFP	cbr-unc-119 III, zzyIs20111[cbr-unc-119(+); cbr-myo-2::GFP]	ND	No	Yes	Yes	Yes
RW20116	ZZY10316	F15	V	12.03	17.28	5.25	C. sp.9 (JU1421), zzyIs20116[cbr-unc-119(+); myo-2::GFP]	cbr-myo-2::GFP	cbr-unc-119 III, zzyIs20116[cbr-unc-119(+); cbr-myo-2::GFP]	No	No	Yes	Yes	Yes
RW20126	ZZY10326	F15	V	0	14.44	14.44	C. sp.9 (JU1421), zzyIs20126[cbr-unc-119(+); myo-2::GFP]	cbr-myo-2::GFP	cbr-unc-119 III, zzyIs20126[cbr-unc-119(+); cbr-myo-2::GFP]	ND	No	No	Yes	Yes
RW20133	ZZY10290	F15	V	0	0.61	0.61	C. sp.9 (JU1421), zzyIs20133[cbr-unc-119(+); myo-2::GFP]	cbr-myo-2::GFP	cbr-unc-119 III, zzyIs20133[cbr-unc-119(+); cbr-myo-2::GFP]	Yes	Yes	Yes	Yes	Yes
RW20133	ZZY10333	F15	V	0	0.61	0.61	C. sp.9 (JU1421), zzyIs20133[cbr-unc-119(+); myo-2::GFP]	cbr-myo-2::GFP	cbr-unc-119 III, zzyIs20133[cbr-unc-119(+); cbr-myo-2::GFP]	NA	Yes	No	Yes	Yes
RW20134	ZZY10334	F15	V	8.98	12.03	3.05	C. sp.9 (JU1421), zzyIs20134[cbr-unc-119(+); myo-2::GFP]	cbr-myo-2::GFP	cbr-unc-119 III, zzyIs20134[cbr-unc-119(+); cbr-myo-2::GFP]	No	Yes	Yes	Yes	Yes
RW20136	ZZY10336	F15	V	3.5	8.45	4.95	C. sp.9 (JU1421), zzyIs20136[cbr-unc-119(+); myo-2::GFP]	cbr-myo-2::GFP	cbr-unc-119 III, zzyIs20136[cbr-unc-119(+); cbr-myo-2::GFP]	ND	No	No	Yes	Yes
RW20144	ZZY10288	F15	V	4.66	7.75	3.09	C. sp.9 (JU1421), zzyIs20144[cbr-unc-119(+); myo-2::GFP]	cbr-myo-2::GFP	cbr-unc-119 III, zzyIs20144[cbr-unc-119(+); cbr-myo-2::GFP]	Yes	Yes	Yes	Yes	Yes
RW20144	ZZY10344	F15	V	4.66	7.75	3.09	C. sp.9 (JU1421), zzyIs20144[cbr-unc-119(+); myo-2::GFP]	cbr-myo-2::GFP	cbr-unc-119 III, zzyIs20144[cbr-unc-119(+); cbr-myo-2::GFP]	NA	No	No	Yes	Yes
RW20145	ZZY10345	F15	V	0	14.44	14.44	C. sp.9 (JU1421), zzyIs20145[cbr-unc-119(+); myo-2::GFP]	cbr-myo-2::GFP	cbr-unc-119 III, zzyIs20145[cbr-unc-119(+); cbr-myo-2::GFP]	ND	No	No	Yes	Yes
RW20146	ZZY10346	F15	V	2.19	11.03	8.84	C. sp.9 (JU1421), zzyIs20146[cbr-unc-119(+); myo-2::GFP]	cbr-myo-2::GFP	cbr-unc-119 III, zzyIs20146[cbr-unc-119(+); cbr-myo-2::GFP]	ND	No	No	Yes	Yes
RW20155	ZZY10355	F15	V	0.14	6.02	5.88	C. sp.9 (JU1421), zzyIs20155[cbr-unc-119(+); myo-2::GFP]	cbr-myo-2::GFP	cbr-unc-119 III, zzyIs20155[cbr-unc-119(+); cbr-myo-2::GFP]	ND	No	Yes	Yes	Yes
ZZY0017	ZZY10296	F15	V	0	7.75	7.75	C. sp.9 (JU1421), zzyIs0017[cbr-unc-119(+); myo-2::GFP]	cbr-myo-2::GFP	cbr-unc-119 III, zzyIs0017[cbr-unc-119(+); cbr-myo-2::GFP]	Yes	Yes	Yes	Yes	Yes
ZZY0017	ZZY10017	F15	V	0	6.9	6.9	C. sp.9 (JU1421), zzyIs0017[cbr-unc-119(+); myo-2::GFP]	cbr-myo-2::GFP	cbr-unc-119 III, zzyIs0017[cbr-unc-119(+); cbr-myo-2::GFP]	NA	No	No	Yes	Yes
ZZY0016	ZZY10016	F15	V	11.03	15.91	4.88	C. sp.9 (JU1421), zzyIs0016[cbr-unc-119(+); myo-2::GFP]	cbr-myo-2::GFP	cbr-unc-119 III, zzyIs0016[cbr-unc-119(+); cbr-myo-2::GFP]	ND	No	No	Yes	Yes
ZZY0019	ZZY10019	F15	V	6.9	19.5	12.6	C. sp.9 (JU1421), zzyIs0019[cbr-unc-119(+); myo-2::GFP]	cbr-myo-2::GFP	cbr-unc-119 III, zzyIs0019[cbr-unc-119(+); cbr-myo-2::GFP]	ND	No	Yes	Yes	Yes
ZZY0022	ZZY10022	F15	V	0	13	13	C. sp.9 (JU1421), zzyIs0022[cbr-unc-119(+); myo-2::GFP]	cbr-myo-2::GFP	cbr-unc-119 III, zzyIs0022[cbr-unc-119(+); cbr-myo-2::GFP]	ND	No	No	Yes	Yes
ZZY0025	ZZY10025	F15	V	3.5	8.45	4.95	C. sp.9 (JU1421), zzyIs0025[cbr-unc-119(+); myo-2::GFP]	cbr-myo-2::GFP	cbr-unc-119 III, zzyIs0025[cbr-unc-119(+); cbr-myo-2::GFP]	ND	No	Yes	Yes	Yes
ZZY0028	ZZY10028	F15	V	12.03	14.88	2.85	C. sp.9 (JU1421), zzyIs0028[cbr-unc-119(+); myo-2::GFP]	cbr-myo-2::GFP	cbr-unc-119 III, zzyIs0028[cbr-unc-119(+); cbr-myo-2::GFP]	No	Yes	Yes	Yes	Yes
ZZY0035	ZZY10035	F15	V	9.91	15.91	6	C. sp.9 (JU1421), zzyIs0035[cbr-unc-119(+); myo-2::GFP]	cbr-myo-2::GFP	cbr-unc-119 III, zzyIs0035[cbr-unc-119(+); cbr-myo-2::GFP]	ND	No	No	Yes	Yes
ZZY0038	ZZY10038	F15	V	9.91	19.5	9.59	C. sp.9 (JU1421), zzyIs0038[cbr-unc-119(+); myo-2::GFP]	cbr-myo-2::GFP	cbr-unc-119 III, zzyIs0038[cbr-unc-119(+); cbr-myo-2::GFP]	ND	No	No	Yes	Yes
ZZY0045	ZZY10045	F15	V	0	6.02	6.02	C. sp.9 (JU1421), zzyIs0045[cbr-unc-119(+); myo-2::GFP]	cbr-myo-2::GFP	cbr-unc-119 III, zzyIs0045[cbr-unc-119(+); cbr-myo-2::GFP]	ND	No	No	Yes	Yes
ZZY0048	ZZY10048	F15	V	6.9	19.5	12.6	C. sp.9 (JU1421), zzyIs0048[cbr-unc-119(+); myo-2::GFP]	cbr-myo-2::GFP	cbr-unc-119 III, zzyIs0048[cbr-unc-119(+); cbr-myo-2::GFP]	ND	No	No	Yes	Yes
ZZY0055	ZZY10055	F15	V	4.66	19.5	14.84	C. sp.9 (JU1421), zzyIs0055[cbr-unc-119(+); myo-2::GFP]	cbr-myo-2::GFP	cbr-unc-119 III, zzyIs0055[cbr-unc-119(+); cbr-myo-2::GFP]	ND	No	No	Yes	Yes
ZZY0066	ZZY10066	F15	V	7.75	17.07	9.32	C. sp.9 (JU1421), zzyIs0066[cbr-unc-119(+); myo-2::GFP]	cbr-myo-2::GFP	cbr-unc-119 III, zzyIs0066[cbr-unc-119(+); cbr-myo-2::GFP]	ND	No	Yes	Yes	Yes
ZZY0067	ZZY10067	F15	V	0	9.66	9.66	C. sp.9 (JU1421), zzyIs0067[cbr-unc-119(+); myo-2::GFP]	cbr-myo-2::GFP	cbr-unc-119 III, zzyIs0067cbr-unc-119(+); cbr-myo-2::GFP]	ND	No	No	Yes	Yes
RW20101	ZZY10298	F15	X	9.74	18.19	8.45	C. sp.9 (JU1421), zzyIs20101[cbr-unc-119(+); myo-2::GFP]	cbr-myo-2::GFP	cbr-unc-119 III, zzyIs20101[cbr-unc-119(+); cbr-myo-2::GFP]	ND	No	No	No	NA
RW20101	ZZY10301	F15	X	2.16	17.02	14.86	C. sp.9 (JU1421), zzyIs20101[cbr-unc-119(+); myo-2::GFP]	cbr-myo-2::GFP	cbr-unc-119 III, zzyIs20101[cbr-unc-119(+); cbr-myo-2::GFP]	ND	No	No	No	NA
RW20103	ZZY10303	F15	X	15.11	21.37	6.26	C. sp.9 (JU1421), zzyIs20103[cbr-unc-119(+); myo-2::GFP]	cbr-myo-2::GFP	cbr-unc-119 III, zzyIs20103[cbr-unc-119(+); cbr-myo-2::GFP]	ND	No	No	Yes	No
RW20107	ZZY10307	F15	X	6.02	11	4.98	C. sp.9 (JU1421), zzyIs20107[cbr-unc-119(+); myo-2::GFP]	cbr-myo-2::GFP	cbr-unc-119 III, zzyIs20107[cbr-unc-119(+); cbr-myo-2::GFP]	No	Yes	Yes	Yes	No
RW20120	ZZY10320	F15	X	1.59	5.19	3.6	C. sp.9 (JU1421), zzyIs20120[cbr-unc-119(+); myo-2::GFP]	cbr-myo-2::GFP	cbr-unc-119 III, zzyIs20120[cbr-unc-119(+); cbr-myo-2::GFP]	Yes	Yes	Yes	Yes	Yes
RW20127	ZZY10293	F15	X	4.51	5.51	1	C. sp.9 (JU1421), zzyIs20127[cbr-unc-119(+); myo-2::GFP]	cbr-myo-2::GFP	cbr-unc-119 III, zzyIs20127[cbr-unc-119(+); cbr-myo-2::GFP]	Yes	Yes	Yes	Yes	Yes
RW20127	ZZY10327	F15	X	4.51	5.51	1	C. sp.9 (JU1421), zzyIs20127[cbr-unc-119(+); myo-2::GFP]	cbr-myo-2::GFP	cbr-unc-119 III, zzyIs20127[cbr-unc-119(+); cbr-myo-2::GFP]	NA	No	No	Yes	Yes
RW20128	ZZY10328	F15	X	6.02	12.24	6.22	C. sp.9 (JU1421), zzyIs20128[cbr-unc-119(+); myo-2::GFP]	cbr-myo-2::GFP	cbr-unc-119 III, zzyIs20128[cbr-unc-119(+); cbr-myo-2::GFP]	No	Yes	No	Yes	No
RW20129	ZZY10329	F15	X	6.02	21.54	15.52	C. sp.9 (JU1421), zzyIs20129[cbr-unc-119(+); myo-2::GFP]	cbr-myo-2::GFP	cbr-unc-119 III, zzyIs20129[cbr-unc-119(+); cbr-myo-2::GFP]	ND	Yes	No	No	NA
RW20130	ZZY10295	>F25	X	16.29	18.19	1.9	C. sp.9 (JU1421), zzyIs20130[cbr-unc-119(+); myo-2::GFP]	cbr-myo-2::GFP	cbr-unc-119 III, zzyIs20130[cbr-unc-119(+); cbr-myo-2::GFP]	Yes	Yes	Yes	Yes	Yes
RW20130	ZZY10330	F18	X	16.29	21.54	5.25	C. sp.9 (JU1421), zzyIs20130[cbr-unc-119(+); myo-2::GFP]	cbr-myo-2::GFP	cbr-unc-119 III, zzyIs20130[cbr-unc-119(+); cbr-myo-2::GFP]	No	Yes	No	Yes	No
RW20135	ZZY10299	F15	X	4.24	21.54	17.3	C. sp.9 (JU1421), zzyIs20135[cbr-unc-119(+); myo-2::GFP]	cbr-myo-2::GFP	cbr-unc-119 III, zzyIs20135[cbr-unc-119(+); cbr-myo-2::GFP]	ND	No	No	No	NA
RW20135	ZZY10335	F15	X	8.74	21.54	12.8	C. sp.9 (JU1421), zzyIs20135[cbr-unc-119(+); myo-2::GFP]	cbr-myo-2::GFP	cbr-unc-119 III, zzyIs20135[cbr-unc-119(+); cbr-myo-2::GFP]	ND	Yes	No	No	NA
RW20137	ZZY10300	F15	X	12.24	15.11	2.87	C. sp.9 (JU1421), zzyIs20137[cbr-unc-119(+); myo-2::GFP]	cbr-myo-2::GFP	cbr-unc-119 III, zzyIs20137[cbr-unc-119(+); cbr-myo-2::GFP]	No	Yes	Yes	No	NA
RW20137	ZZY10337	F15	X	3.34	14.62	11.28	C. sp.9 (JU1421), zzyIs20137[cbr-unc-119(+); myo-2::GFP]	cbr-myo-2::GFP	cbr-unc-119 III, zzyIs20137[cbr-unc-119(+); cbr-myo-2::GFP]	No	Yes	No	Yes	No
RW20140	ZZY10340	F15	X	6.02	15.63	9.61	C. sp.9 (JU1421), zzyIs20140[cbr-unc-119(+); myo-2::GFP]	cbr-myo-2::GFP	cbr-unc-119 III, zzyIs20140[cbr-unc-119(+); cbr-myo-2::GFP]	ND	No	No	No	NA
RW20143	ZZY10289	F15	X	19.47	21.54	2.07	C. sp.9 (JU1421), zzyIs20143[cbr-unc-119(+); myo-2::GFP]	cbr-myo-2::GFP	cbr-unc-119 III, zzyIs20143[cbr-unc-119(+); cbr-myo-2::GFP]	Yes	Yes	Yes	Yes	Yes
RW20143	ZZY10343	F15	X	19.47	21.54	2.07	C. sp.9 (JU1421), zzyIs20143[cbr-unc-119(+); myo-2::GFP]	cbr-myo-2::GFP	cbr-unc-119 III, zzyIs20143[cbr-unc-119(+); cbr-myo-2::GFP]	NA	No	No	Yes	Yes
RW20147	ZZY10347	F15	X	20.04	21.37	1.33	C. sp.9 (JU1421), zzyIs20147[cbr-unc-119(+); myo-2::GFP]	cbr-myo-2::GFP	cbr-unc-119 III, zzyIs20147[cbr-unc-119(+); cbr-myo-2::GFP]	ND	No	No	Yes	Yes
RW20147	ZZY10297	F10	X	19.03	21.37	2.34	C. sp.9 (JU1421), zzyIs20147[cbr-unc-119(+); myo-2::GFP]	cbr-myo-2::GFP	cbr-unc-119 III, zzyIs20147[cbr-unc-119(+); cbr-myo-2::GFP]	No	Yes	No	Yes	No
ZZY0033	ZZY10033	F15	X	0	2.37	2.37	C. sp.9 (JU1421), zzyIs0033[cbr-unc-119(+); myo-2::GFP]	cbr-myo-2::GFP	cbr-unc-119 III, zzyIs0033[cbr-unc-119(+); cbr-myo-2::GFP]	Yes	Yes	Yes	Yes	Yes
ZZY0034	ZZY10034	F20	X	0	1.88	1.88	C. sp.9 (JU1421), zzyIs0034[cbr-unc-119(+); myo-2::GFP]	cbr-myo-2::GFP	cbr-unc-119 III, zzyIs0034[cbr-unc-119(+); cbr-myo-2::GFP]	ND	No	No	Yes	Yes
ZZY0036	ZZY10036	F20	X	0	4.51	4.51	C. sp.9 (JU1421), zzyIs0036[cbr-unc-119(+); myo-2::GFP]	cbr-myo-2::GFP	cbr-unc-119 III, zzyIs0036[cbr-unc-119(+); cbr-myo-2::GFP]	Yes	Yes	No	Yes	Yes
ZZY0054	ZZY10054	F15	X	0	3.34	3.34	C. sp.9 (JU1421), zzyIs0054[cbr-unc-119(+); myo-2::GFP]	cbr-myo-2::GFP	cbr-unc-119 III, zzyIs0054[cbr-unc-119(+); cbr-myo-2::GFP]	ND	No	No	Yes	Yes
ZZY0064	ZZY10064	F15	X	9.74	21.54	11.8	C. sp.9 (JU1421), zzyIs0064[cbr-unc-119(+); myo-2::GFP]	cbr-myo-2::GFP	cbr-unc-119 III, zzyIs0064cbr-unc-119(+); cbr-myo-2::GFP]	ND	No	Yes	No	NA
Note: homozygous introgression strains are highlighted in bold; NA: not applicable because the viable homozygote has been achieved for the same introgression or the male inviability prevents sterility test; ND: not determined
Introgression mapped to two seperated genomic parts is highlighted in green, introgressions associated with genotyping primer X-4 and II-7.5 are highlighted in yellow and brown respectively.
