# Supplementary material for: A Genome-Wide Hybrid Incompatibility Landscape between Caenorhabditis briggsae and C. nigoni
Source: PLoS Genet. 2015 Feb 18;11(2):e1004993. doi: 10.1371/journal.pgen.1004993 (PMC4334894; doi:10.1371/journal.pgen.1004993)
Supplement: S2 Table — (XLSX) [file pgen.1004993.s010.xlsx]

## Sheet: 工作表1
Table S2. List of the updated information for the genotyping primers based on “cb4” version of C. briggsae genome assembly
			Based on cb4 assembly of C. briggsae genome						Based on cb3 assembly of C. briggsae genome
Primer Name (cb3)	Left Primer Sequnce	Right Primer Sequence	Linkage group	PCR_start#	PCR_end#	Product Size	Comments		Linkage group	PCR_start#	PCR_end#	ProductSize	Comments
I-0.9-cb4	AGAATCTCCAGCGACCAGAA	CGGTCGAAACTGGATGTTTT	chrI	333557	333969	413			chrI	339268	339681	414
I-1	TGTGTGTGTGTGAGGCAGAA	GACACTCCGGAGAGCGATAC	chrI	412451	412838	388			chrI	418163	418550	388
I-1.1-cb4	GGTTCGAAAATCCCATTTCA	TGTGATGGGGATGTTTCATTT	chrI	554676	554955	280			chrI	485317	485595	279
I-1.3-cb4	CAAACGAAAGATGGCAAACA	ATATGCCGCATGGAAGAGAC	chrI	704104	704454	351			chrI_random	2604699	2605051	353
I-1.5-cb4	CGGTCCTAGACACGGATTTC	CCCGACGGATTATAGACACC	chrI	941640	941957	318			chrUn	5643950	5644268	319
I-2	CCAGACGAGAGATTCGAAAA	GGAAGTTCCAGAATAATGAAACTCAG	chrI	1461350	1461640	291			chrI	1011049	1011339	291
I-3	GCAATTTTTGCTCTGTTATGCTT	AATTTACAAATTTCCCGAGCA	chrI	1472931	1473432	502			chrI	1022630	1023131	502
I-4	TTTTTGCCAATCTCCTCCAG	TCAGCCATCGGGAAAATTAC	chrI	1996467	1996913	447			chrI	1523328	1523774	447
I-5	TGGCATTTTTCCGATTGATT	CGCGTCGATGACACGTAG	chrI	2433055	2433295	241			chrI	1959916	1960156	241
I-6	CCAATGCTTCGTGACCTTTT	AGATGGAAAGCGCATAATCG	chrI	2605242	2605620	379			chrI	2132103	2132481	379
I-6.3	CAGGCTCTAAATTTATGTCCTCCT	CAACGGAGCAGATGGAACA	chrI	2723439	2723741	303			chrI	2250300	2250602	303
I-7.1	GCGCTAAAAAGTGCCTTGTG	GAAATCTTTCGCCACATGAAA	chrI	2912794	2913359	566			chrI	2439655	2440220	566
I-7.2	CAGCTGCTTCCCCTGGTAT	TGTGGAAATCAAAAATCCTGAA	chrI	3027515	3027986	472			chrI	2554376	2554847	472
I-7.3	CCTCCGAAAACCAGAGAAAG	GATGCGGAGGAAGATTTGAA	chrI	3347797	3348236	440			chrI	2818308	2818747	440
I-8	CGCGTCTTTACCACAACAGA	ATAGGATGCGGCCATTCATA	chrI	3539156	3539541	386			chrI	3009667	3010052	386
I-8.5-cb4	CATTAGGACGGCTTCAGCTC	TTTCAGATTTTGGGGAAACG	chrI	4550060	4550714	655			chrI	4513490	4514145	656
I-9	AAAATCCGAAGGCAAATTGA	AAAATTTTGGGGCAAGGAAT	chrI	5482177	5482447	271			chrI	3581757	3582027	271
I-12	TGTAGCGGTGTACCGTGTTT	TTTCTTTTCAATCTGCTGTCCA	chrI	6475875	6476217	343			chrI	7021820	7022162	343
II-4	GCTTTCCGAACCTCCAAGAT	AAAGGAAATCAGAAAAATCGAAAA	chrI	6925641	6925885	245			chrII	1902227	1902471	245
I-11	GTGGGGGTTCGATTGAGATA	GGAACCTGAACACCAATTGAA	chrI	7943122	7943362	241			chrI	6166907	6167147	241
I-13	TGAGACCCTAACTTTCCATCG	TCGGATGATCCCAAATCG	chrI	10196721	10196964	244			chrI	8202370	8202613	244
I-13.9-cb4	CCAATCATTCGGAAATCGAG	CAGATGATGTTCGCTGGAAA	chrI	11013275	11013841	567			chrI	8977856	8978423	568
I-15	CCTTGTGACTTCCCAATCAA	TGGAAATCCTGACCCAATGT	chrI	11817908	11818215	308			chrI	9819793	9820100	308
I-15.2-cb4	TGCCCTAATTTTCCATGGTC	CCAACAAAACCCCATTCATC	chrI	12619765	12620079	315			chrI_random	2154571	2154886	316
I-15.5-cb4	CCCAACCAACCCCTATTTTT	AAAATCGAATTTCGGGCTCT	chrI	13407626	13407965	340			chrI	10270755	10271095	341
I-15.7-cb4	AATCGGAAAACAGCCAAAAA	TTAATGTTCCCCCGTTACCA	chrI	14210054	14210601	548			chrI_random	342776	343324	549
I-17	CATCGGTTTTTCTAAGTTTTGG	ATAGTTGGATTTCTGGAACTTTAGAT	chrI	14984414	14984663	250			chrI	10885438	10885688	251
I-16	TTTTTCACTTTTTCTTGCTTTT	GGAATCTGGAGCTTGCAGTG	chrI	15413642	15413900	259			chrI	10580966	10581224	259
II-1	CCAGTCTGTCTGATGGCCTA	GAAATACCCGAAACGCTCAA	chrII	682768	683040	273			chrII	682768	683040	273
II-1.5	TGGCCTGGGAACCTAAAAAT	TGGGTCATAAACCCCAAAGA	chrII	1011392	1011739	348			chrII	1011392	1011739	348
II-3	TTTCCCACATTCCAGATTCC	CCTGCAGAAACTAAAAGCAAAAA	chrII	1285046	1285520	475			chrII	1424434	1424908	475
II-2.5	TGTTTCTCCCCAAGAAATGA	TTTCGAATGAATACGCGTTG	chrII	1448639	1448905	267			chrII	1257598	1257864	267
II-2	TGTTTTGAATGGACCGGTGT	AATGAAATCACGTCTGAAAATGG	chrII	1499721	1499961	241			chrII	1308680	1308920	241
II-3.5	GACCAAGAAATTTGGCGAAC	CTACACCGTGACACGACACC	chrII	2100395	2100762	368			chrII	1674459	1674826	368
II-4.5	TTCTTTACCTGCATCCAGCA	AGGTAATCCGGTGGAAAAGG	chrII	2279111	2279441	331			chrII	2072843	2073173	331
II-5	AGCCCTAGGTGCCCTTAGTT	TAGCAGACGTCGGCAACATA	chrII	2618187	2618644	458			chrII	2411918	2412376	459
II-5.5	TCCGATTATGTTGCAAGTCG	AATTCCAGAAGTCCCAAGCA	chrII	3396330	3396617	288			chrII	3190062	3190349	288
II-6	ACCAGAAGATTTCCCCCATC	CCATTTCAGCAAAGGTTTCG	chrII	4285086	4285344	259			chrII	3905522	3905780	259
II-6.4-cb4	GCCCCCTGTTTATGAGTGTC	ATTAGCTCGCGAATTGGTGT	chrII	5387027	5387534	508			chrII	4838083	4838591	509
II-6.8-cb4	TCACAACAAGCGAGAAGTGC	GTGGCGCAGAATATGGAAAT	chrII	5968311	5968822	512			chrII_random	651758	652271	514
II-7	TGATTGTTTCCTTCAATCAATG	CGAGATGGCTGAAGAAAATG	chrII	6488221	6488930	710			chrII	5416770	5417479	710
II-7.5	CAGGATACTATGGCACGGTCT	TTACTGCGCACAATTCGTTT	chrII	6698377	6698657	281			chrII	5856590	5856870	281
II-8	TTTTTAGTGGCGATGCAGAA	CCCAACTTTCCATACGTGCT	chrII	6939431	6939678	248			chrII	6097644	6097891	248
II-8.5	TTTAGCAGCTGTCACCGAGA	CCGCGAAATTTTCTGTCATT	chrII	7568930	7569341	412			chrII	6727143	6727554	412
II-9	AAGCGTGCATGCTATATGGA	CCGGGTTTTCATTAGATTTTGA	chrII	8019948	8020355	408			chrII	7178161	7178568	408
II-9.5	TTTGCAATTTTCGGCTCTTT	CCTTTTGGCAATACGCAGAT	chrII	9150019	9150269	251			chrII	8308232	8308482	251
II-10	GCCCTCCGACAAAACATAGT	TAAACTTTTCTTGTGGTTGTTTTCA	chrII	10163956	10164206	251			chrII	9322169	9322419	251
II-10.5-cb4	TGGAAAAATTGGGGTTGTTT	TTTGGTTTAAATCGGAGATGTG	chrII	11121330	11121670	341			chrII	10279542	10279883	342
II-11	GCAGTTAATCGATTTGAAAGCA	TTTAGATTTGGTAATTGAGATTCAGA	chrII	11779271	11779601	331			chrII	11058904	11059234	331
II-11.5	TTTTTGCCCATTTCCAGACT	AATCACGCCAAAGTGTAGGC	chrII	12330137	12330457	321			chrII	11609770	11610090	321
II-6.5	CGGACCTAACGTCGGATCTA	AGCACAGGGGAACAGACATT	chrII	13138990	13139338	349			chrII	4678256	4678604	349
II-12	TGTGGGAATCCAAAGTCTGA	CATCCCTGATTTCCTAGAATCC	chrII	13983900	13984155	256			chrII	12109284	12109539	256
II-12.9-cb4	ACGGGGCTACCCTACACTCT	CAATTATCCTCCGCATTTCG	chrII	14811377	14811872	496			chrUn	6760003	6760499	497
X-4	GCCAAATAGGGCCCAAAATA	CTAGGGATGTCGTGGTAGGG	chrII	15286436	15286841	406	PCR results support cb3 assembly but not that of cb4		chrX	2534942	2535348	407
II-14	TGGGATGATAAAAAGCGATGA	AAAAATGGATTTAGAACATCAGAACA	chrII	15800639	15800891	253			chrII	13700076	13700328	253
III-17	TTTTTGTGAACGGACAGAGAT	TTCTTCTCCTAGTTGGGGATTTT	chrIII	821217	821457	241			chrIII	12391374	12391614	241
III-1	CATGGACCAGATATTTCCCATT	CGCTAGCAAAGAAACGCAAC	chrIII	1590063	1590306	244			chrIII	939761	940004	244
III-2	TCAATCTCAGGCAATACTCATCA	GCTTGGAGGTCCCTGAAAA	chrIII	1904054	1904328	275			chrIII	1253752	1254026	275
III-3	AAAAACTTGGCTAGAAAGCTCTAGAAT	AGTCAAAACGCTAGCCTGTCTATTT	chrIII	2536386	2536626	241			chrIII	1886084	1886324	241
III-3.5-cb4	ACACGATTCCCCAAAAATGA	ACAGGCGCTTTTAGAGGTCA	chrIII	3275204	3275503	300			chrIII	11426116	11426416	301
III-4	GGAAATTCTACCAAATTTTCCA	TTCCCTACCGGAAGTTTGAA	chrIII	3973452	3974262	811			chrIII	2663552	2664362	811
III-4.9-cb4	TAATTTTGCGTCGACGAGTG	ACCTTGGGACTGAAACATCG	chrIII	4618043	4618404	362			chrIII	3299470	3299832	363
III-11	GCCATGCAGCGAACTAAAA	AGGACAGGATCCAGGATTAGC	chrIII	5058661	5058983	323			chrIII	8389019	8389341	323
III-10	TCTACTACATGTTTACGGTCACTCG	AACGGGAATTGGTTTTGGA	chrIII	6482224	6482899	676			chrIII	7640574	7641249	676
III-9	CGAAAGCTAGCTACGTTTGAAAG	TGGAGTTGAGTTTTACTTCTAGCTTTT	chrIII	6927554	6927982	429			chrIII	7195491	7195919	429
III-8	CTTTTTCCTTCTCCCGTTCC	TTAGCGTTGATTCGACCACA	chrIII	7289965	7290272	308			chrIII	6833201	6833508	308
III-7	TTTGGGGAACATTTTTCGAC	CAAATCTGCAAAAATATAGATAATTCG	chrIII	7984175	7984424	250			chrIII	6439250	6439499	250
III-7.5-cb4	CCTTCGAAAGAGCACGAAAC	CCACTTGACCCACCTGTTTT	chrIII	8897823	8898102	280			chrIII	4735526	4735807	282
III-6	TGTTCCTCTATCCTACTTCAACTCG	TTCCGAAAAGCTAATTAGTTCCA	chrIII	9811240	9811661	422			chrIII	5648944	5649365	422
III-13	ATGGCATGAGTGAGCTTTCA	TCTGTCTCCTGCCCAAAAGT	chrIII	10279485	10279850	366			chrIII	8931530	8931895	366
III-12	CTTCCCACCCACATTTCAAC	ACTCCGCCTGAGCAACTTTA	chrIII	10539300	10539553	254			chrIII	8671827	8672080	254
III-12.1-cb4	TCTCCGATGACCAGGAACTC	CTTCCCAGCAAACGTAGGTC	chrIII	10775858	10776155	298			chrIII_random	180015	180310	296
III-13.5-cb4	CCGATATAGCCGGAATTCAA	ATTTAGCCTCACCTCGCTCA	chrIII	10799541	10799836	296			chrIII_random	203695	203991	297
III-14	TGTCAAATTCCAGATAAAATTCAGA	TCAGACGAAAAATTCGGAAAA	chrIII	11767113	11767576	464	Multiple hit by in silico test (III:11760342)		chrIII	9684555	9685018	464	Multiple hit by in silico test (III:9677784-9678247)
III-15	GTGGCATCAACTGAACCTGA	CTTGCATGGCTCGCTTTTAT	chrIII	12594789	12595030	242			chrIII	10508772	10509013	242
III-16	CACACGCGCATTAGAAAGTC	TCGCAAAATTCCATCTTTCA	chrIII	13341294	13341716	423			chrIII	11255277	11255699	423
IV-0.5-cb4	AGTGATGAGTTCGCCAAACC	ACGTCTGTTCCGAAAACTGG	chrIV	598757	599043	287			chrIV	526723	527010	288
IV-1	CAAATTCGCTCGCAGTACAA	GCTGGTCCCAAAGATTTCAA	chrIV	1277179	1277714	536			chrIV	1205146	1205681	536
IV-2	TTGATCACTCTGTTTTTCAGAAGC	TGCATTTGGGAAAATTGTAAA	chrIV	1630367	1630711	345			chrIV	1646252	1646596	345
IV-3	GAGAGGGGGCTATGAGGAAC	TTCATAGCGTGTCCCAGTTG	chrIV	2276254	2276572	319			chrIV	2317356	2317674	319
IV-4	TTTTGGAGCGTTCATCAGC	CAATTTTTCTATTCGATCAGTCTTTG	chrIV	3404992	3405472	481			chrIV	2958215	2958695	481
IV-4.5	TTTGTCATGGGAGATGAGCA	AGGAAGGTTGGGAATGAGGT	chrIV	4378353	4378758	406			chrIV	3937068	3937473	406
IV-4.6-cb4	AATCGGTTACTGGTGGGAAA	AGCCGAAGACAATCGGAGTA	chrIV	4546180	4546530	351			chrIV	4104894	4105245	352
IV-8	TGTTATGTGCGCATCGGTAT	TCAACGATCCATCTTTTTGG	chrIV	5637389	5638260	872			chrIV	8958699	8959570	872
IV-4.9-cb4	TTCCGCTCATGTCTGGTTAG	CCACGGAGATCACATGCTTA	chrIV	5640444	5640662	219			chrIV	8956297	8956516	220
IV-6	GATTTTCGGGAAGCTTCAAA	TGGAAGTTTCTCAGCATTCG	chrIV	6988727	6989216	490			chrIV	6965220	6965709	490
IV-6.5-cb4	TGCTTTAGACCCGGAGAGAA	AACGAAAAGAGGCAAAAGCA	chrIV	8026413	8026885	473			chrIV	6394529	6395002	474
IV-5	GAAACCCCAGACAGAACCAA	GTCGCTTCCTCAAACGATTC	chrIV	8990085	8990270	186			chrIV	4970217	4970402	186
IV-5.5-cb4	TGAAAATGCCCATCTTTGGT	TTCCGTCGATTTCAGGATTC	chrIV	9429996	9430391	396			chrIV	7500522	7500792	271
IV-7	ACTGATCACGGTGCCCTAAA	TTGCTCTGCAATTTTTGACG	chrIV	9853470	9853744	275			chrIV	7923997	7924271	275
IV-9	ATTTCCACGACGAACGATGT	CGGCAGTGAACCAGATTTTT	chrIV	10874976	10875370	395			chrIV	10097631	10098025	395
IV-9.3	CCAGTTTCTCCAGTGCGATT	AAGGGCACTCCCAGAAGAAC	chrIV	11524867	11525457	591			chrIV	10747521	10748112	592
IV-9.5-cb4	TGAGGATGAGGTTTGGATTGT	TTTTTGGAAATTCGATAAGTCG	chrIV	12046502	12046809	308			chrIV	11269155	11269463	309
IV-10	TGTGGCCCAGTTTCAATGTA	ATCGGTTCAACGGTTGTCTC	chrIV	13109751	13110124	374			chrIV	11614520	11614893	374
IV-11	AAAAATTGTGGACTTCTTTCCTAGA	CTGGGAAAATGACACCAAAGA	chrIV	13743037	13743310	274			chrIV	12518423	12518696	274
IV-11.5-cb4	CGGATTCCGATGTATCTGCT	TGAGAAAGCCACACAATTCG	chrIV	14565471	14565970	500			chrIV_random	165572	166072	501
IV-12	GGATTACGCATCGGATTCAG	TTTTTGGCTAAATTCAAGAGAGC	chrIV	15345254	15345758	505			chrIV	13424034	13424538	505
IV-13	GGACCCATTTCCTCGATTTT	CACCATTTCAGGGCATTTTT	chrIV	16394256	16394656	401			chrIV	14348272	14348672	401
IV-14-cb4	TTGACAGCCACAGCTATTCG	CGGTTTTGGATTTCGCTTT	chrIV	17077269	17077633	365			chrIV	14813984	14814349	366
V-1	TCTGGAATTCCCAAAACCTG	GAAATTCCAGCGTTCCAGAG	chrV	143124	143449	326			chrV	143124	143449	326
V-2.2	GAAATTGCTCCCCACATGAC	CAATAGCCGAACCCATCAGT	chrV	354469	354907	439			chrV	354469	354907	439
V-2.3	ATTTCGATGGGTGAGTTTGC	AACCGGTGGAGAATTTGTTG	chrV	579338	579725	388			chrV	579338	579725	388
V-2.4-cb4	TCTGAATCGCCTTCGACTTT	CCTTGCTCTCGTGTTCATCA	chrV	610254	610542	289			chrV	610253	610542	290
V-2.5	TCCTGACTGCTGCACTGACT	GTTAGTTTCCCGCACCAGAG	chrV	794705	795016	312			chrV	794706	795016	310
V-3	TTCACAACCATGACCGAAAA	TTGAGAGTTTCAGACCCAAAAA	chrV	1055302	1055597	296			chrV	1055302	1055597	296
V-3.5	GCCACACATTTTCCATACCA	TCTCACGACGACGTTAAGGA	chrV	1602759	1603031	273			chrV	1602759	1603031	273
V-4	TGATTACAGGGGTTGCGATT	TTCTTCGGGGGAGGAGTTAC	chrV	1884246	1884582	337			chrV	1969638	1969974	337
V-4.5	TGTGCTCCTACCGTCAAAAA	GCTCATCCTTCCAAGCCATA	chrV	2793686	2794006	321			chrV	2645598	2645918	321
V-5	TTTGCGGAAAAGTACGAGGT	CCCGCTAAAATTCTCAACGA	chrV	3503988	3504299	312			chrV	3184443	3184754	312
V-6	CTCGTCTATCACAGAGCAATTCA	TTTCTCAGTGGTTACAACAAACG	chrV	4317685	4318341	657			chrV	4381351	4382007	657
V-6.1-cb4	CAGCGATTCTGTTGATCAGG	CGAAATCCACGATTTGTGTG	chrV	4663405	4663675	271			chrV	4036037	4036288	252
V-5.5	AATCGGATATTCGGGGATTC	CCCGATGGTACAAACTGCTT	chrV	4899912	4900208	297			chrV	3799484	3799780	297
V-5.7-cb4	TGAAATTCGGGTCAAACACA	CCAGGCTACTGATGCTCCAT	chrV	5510818	5511274	457			chrUn	7116369	7116831	463
V-2	AAATGTTTCCGATCGTGCAT	TGAGACTTTTCAAGTACCGAGTTC	chrV	6020141	6020721	581			chrV_random	296372	296951	580
V-6.4-cb4	ATCCAGTACCAAACCGTTGC	GCCTCAAAAATAGCCCTGTG	chrV	6895438	6895930	493			chrV_random	1171667	1172160	494
V-6.5	GCCTGAGACGGGAGAAATAA	ATCGAGGGAGAGGTGTTTGA	chrV	7745766	7746165	400			chrV	5178075	5178474	400
V-7	TGGGCCATAGTTGAAGTGTT	TCAGCAGGTTTTCCGAACAT	chrV	8448055	8448338	284			chrV	5863734	5864017	284
V-7.2	GGAAAGGCTTGCAGATCAAA	TGTGCAATTGGTTTCTCTGG	chrV	8981938	8982419	482			chrV	6397616	6398098	483
V-7.5	CCGGCATAGACGACAAGTTT	TTTCGGGTCCGTGTATGTCT	chrV	9658119	9658500	382			chrV	7073798	7074179	382
V-8	GATTCTCCCGATCCCAAAAA	GGAGAGGGAATGTTGATTGC	chrV	9909861	9910572	712			chrV	7325540	7326251	712
V-8.2-cb4	AGGTGTCCGGTGTAGTCTCG	TTGCGAGCCTTCGTCTTATT	chrV	10427784	10428095	312			chrV	7843462	7843775	314
V-8.5	CCACCTAAAGCTTCACCGTAA	CGACACCTATCGCACACAAG	chrV	11031921	11032177	257			chrV	8447600	8447856	257
V-8.7-cb4	CACTAGGCAAATGAGCAGCA	CTCCAGCGAATCCAACATTT	chrV	11548587	11548954	368			chrV	9091041	9091409	369
V-9	CTCAGAAGAGCCGACCCATA	AATCGGCTGCAATTAACCTG	chrV	12024886	12025162	277			chrV	9567341	9567617	277
V-9.5	AATTAAAACCCCCGGTCAAG	GCTTCAGAAAGTGCGGAGTC	chrV	12996202	12996486	285			chrV	10538657	10538941	285
V-10	AACCTTGGGTGACGAGTCTTT	CCGTATAGGCTCCGAAACAA	chrV	13844861	13845158	298			chrV	11387316	11387613	298
V-10.5	AGTCGACATCCTGCTGCTTT	CGGGTCAGAACATCCAAAGT	chrV	14437934	14438224	291			chrV	11980389	11980679	291
V-11	TGCGCGTAAAACGAATAAAA	TGCAATAAAGTGCTGCATCC	chrV	14882479	14882811	333			chrV	12424934	12425266	333
V-11.5	CATCCAGGATTTCCCATTTCT	TGATGAAACGATCGGAAATAGA	chrV	15397145	15397422	278			chrV	12939600	12939877	278
V-12	GCCCTTTTCCTAGACGAGGT	GGCACCTCCAAGTTTGCTAC	chrV	15908379	15909089	711			chrV	13450834	13451544	711
V-12.5	CCCCCTAGACGTCAATCAGA	GAAAGTCAAGTCGCGAATGTT	chrV	17068634	17068935	302			chrV	14097006	14097307	302
V-13	TAATTGGCACATGGGATTCA	CTGAGGAAACGGATGTTTGG	chrV	17281631	17281914	284			chrV	14731636	14731919	284
II-10.5	TAAAAATTTTGGCCGAGTGG	TCTGGTCTTTCGAGCGATTT	chrV	18532126	18532549	424			chrII	10357127	10357549	423
V-13.5	GCAAATCAAGAGGGGAGTGA	TGATGTTTATCCTCGGTCCA	chrV	19031736	19032169	434			chrV	15540680	15541113	434
X-1	TCGCTGATTGCTTCATCAGG	GGCTGATATCCAAACCGACT	chrX	518900	519150	251			chrX	456999	457249	251
X-1.5	TGCGTATGCATCAAAAGAGC	GCAGTTTAAGCGGTGGTTGT	chrX	1052849	1053226	378			chrX	1019604	1019981	378
X-2	TGAACTGGTTCACTAGTTGTTCTTT	TTTTTATTTCAGGTTCTTTGGTG	chrX	1593058	1593284	227			chrX	1559813	1560039	227
X-2.5	TTTATTGTGCCCACCGGTAT	TTGTGAATTTGTTGCGCAGT	chrX	1877538	1877806	269			chrX	1844293	1844561	269
X-3	TTTCAAATCTCCCGTCTTTTT	TCCTCCGTTCGATGCTCTAT	chrX	2159689	2160034	346			chrX	2126444	2126789	346
X-3.5	CAGCTGGGACCTTCAACAAT	TGTCGCGAACTTCTTGTGAC	chrX	2366584	2366903	320			chrX	2333339	2333658	320
X-4-cb4	GACGATTCAGACGGTTCGAT	AGGCCTACCCAACAATAGCC	chrX	3001150	3001469	320			chrX	3068125	3068445	321
X-4.5	CGCATTGAGAGAAGCTGGAT	CACGAATTTTGGGAACATCA	chrX	3336133	3336423	291			chrX	3403109	3403399	291
X-5	GTTTACTCCACGGGCAGATT	GGCTCAAACTTAACGCTTCG	chrX	4242060	4242355	296			chrX	4309036	4309331	296
X-5.1-cb4	ACGCTGATAACCTGCGAAAT	AGTTGCTACCCCGTTCATTG	chrX	4507476	4508014	539			chrX	4574451	4574990	540
X-5.4-cb4	TCGATGAAAAATACGCTTGC	CAAAATCCGGTATTCGTGCT	chrX	4918287	4918587	301			chrX	4985262	4985563	302
X-5.5	AAGAACACCGACAGGTTTGC	CAAATGCGTTGATTGAAACG	chrX	5194378	5194677	300			chrX	5261355	5261653	298
X-5.8-cb4	TTTCACCAGTGAGCGTGTTC	CCTACTGTTAGGCGCGAGAC	chrX	5511961	5512321	361			chrX	5578936	5579298	363
X-6	CCAGCAAACTCCAAATCGTT	AACGCTTGTCTTTATCATTCATTG	chrX	6016684	6017484	801			chrX	6083660	6084460	801
X-6.2-cb4	AGCGGAGGACAGTTTGAGAA	AAACAAGCGGAGAGTGAACG	chrX	6299604	6300054	451			chrX	6328538	6328989	452
X-6.5	AAGTTTGGGCAGACCTACCA	CTCCAGAAGCCCATGGATTA	chrX	6746256	6746551	296			chrX	6775191	6775486	296
X-7	ACAGCAGCGAAACGGAGTAT	CTGAGGTGCCTCCTGGATTA	chrX	7665385	7665777	393			chrX	7501138	7501530	393
X-7.5	TGAATCGACCTGATGCTTTG	GAAAAAGCAGGCAAAGGTTTT	chrX	8740773	8741125	353			chrX	8576526	8576878	353
X-8	TCAAGTGCTGATTACCTCACG	CACATTATGCGTTGCTTGGT	chrX	9739578	9739908	331			chrX	9575331	9575661	331
X-8.3-cb4	GCCTTTTCTGCAATTCAAGC	TTAATGGCACGACACGAGAA	chrX	10372878	10373388	511			chrX	10208630	10209141	512
X-8.5	TTTCTTAGCTCGGGAAAGCA	GGCGGTGGTCTTCTATTTCA	chrX	10995616	10996007	392			chrX	10831369	10831760	392
X-8.7-cb4	TCCGCTGATTGGCTAAAGAT	ATGGAACAGCGAAACTCTGC	chrX	11685300	11685760	461			chrX	11521052	11521513	462
X-9	CGCATTCAAGCGATGTCTTT	TTTTCAGCATACGTTCGTGTC	chrX	12234892	12235192	301			chrX	12070645	12070945	301
X-9.3-cb4	GTGAATTCCCAGACGCCTAA	AGCGTGGAAGACGAAGAAGA	chrX	12933133	12933420	288			chrX	12768885	12769269	385
X-9.5	AGAGCCAGTGAGAGGGTGAA	TCAACCACATGCGAAAACAT	chrX	13491951	13492293	343			chrX	13327705	13328046	341
X-9.7-cb4	AAAGCAGGACTTGGCAACAG	TGTGACACTTCTGGCTTTCG	chrX	14068638	14068924	287			chrX	14031380	14031668	289
X-10	TGGCAATTTTGTTCCTAGTCA	GAAAATTTATTTGAGCGGAAGAAG	chrX	14615565	14615851	287			chrX	14578308	14578594	287
X-10.5	CATGCAGCGGAAACTGATTA	CCATAGGGACTTGTCGCAGT	chrX	14862336	14862722	387			chrX	14825079	14825465	387
X-11	GCAAACGACCTTTCTTGAGC	CCATCTTTGACATTCCGAAAA	chrX	15108407	15108934	528			chrX	15071150	15071677	528
X-11.5	CCCCACATTGTTGGAAAGTC	TTGTCAGGTGCAGATGTGGT	chrX	15375522	15375850	329			chrX	15338265	15338593	329
X-12	TACGACCACTTTTCCGAACC	GTCGAAAATTGCCAGATGGT	chrX	15589143	15589828	686	Multiple hit by in silico test ( chrun:2392599 - 2393285)		chrX	15589142	15589828	687	Multiple hit by in silico test (chrun:4303531-4304217)
X-12.2-cb4	AGCCAACAGACTCTCGCAAT	AGGGCAAACAATTCAGATGG	chrX	16286510	16286854	345			chrX	16675612	16675968	357
X-12.4	GCGAACGCAACAAATATCCT	CGTGGGGTCGAAGAAAATTA	chrX	16514177	16514690	514			chrX	16447787	16448300	514
X-12.5	GGTTATCTGTCTGGCGCTTC	TTGCTTTGGATCCGTTCTCT	chrX	17020785	17021182	398			chrX	16894296	16894693	398
X-12.7-cb4	ACGTTATGCATTGACGACCA	CCTAGATGCACCAGTGAGCA	chrX	17584079	17584402	324			chrX	17457589	17457913	325
X-13	TCGGGCCAGAAAATTAGAGA	CTTGAAAGCGTTGCGTCATA	chrX	18185772	18186091	320			chrX	18059283	18059602	320
X-13.1-cb4	TTCTGAGGCCTTATCTCCAAA	GGCCTACCATTGCTCATTGT	chrX	18606840	18607195	356			chrX	18480352	18480707	356
X-13.2	TTTGCTCGAATTGACATTGC	ATTCAGCCACAAATGCACAG	chrX	18859660	18859927	268			chrX	18733170	18733438	269
X-13.4	GCCTTAATGTGTCGATGCAA	CCCATTCCTAGGTCTGGTCA	chrX	19029566	19030060	495			chrX	18903076	18903571	496
X-13.5	AGGAAACTGGGCAGAATTGA	TGGGACCTAAACAACACAAAAA	chrX	19467429	19467751	323			chrX	19340940	19341262	323
X-14	GCTTGTTCTTCAAAATATGCGTTA	GATTCCGAATGGTTTTGCTC	chrX	20040873	20041158	286			chrX	19914384	19914669	286
II-13	CAAAAGTTTCAGATAACGAGAACAA	AAACAGTCAATGAACTCTTGATATGG	chrX	20359166	20359389	224			chrII	13053495	13053718	224
X-14.5-cb4	AGCTGCCAGCACTTTGGTAT	GACTCACAGTTCGCCCAAAT	chrX	20903584	20903844	261			chrUn	5104323	5104584	262
X-14.8	GTCGAGTCGCCAAAGTTCTC	GTGCCCACCTTCTGATGAAT	chrX	21366317	21366780	464			chrX	20374032	20374495	464
							Note: Primers are ordered by its positions in cb4 assembly, newly added primers based on cb4-assembly are prefixed with "cb4"; chrun: unknown chromosome
Primers that cause mapping uncertaintity are highlighted in yellow.
