# Supplementary material for: A Genome-Wide Hybrid Incompatibility Landscape between Caenorhabditis briggsae and C. nigoni
Source: PLoS Genet. 2015 Feb 18;11(2):e1004993. doi: 10.1371/journal.pgen.1004993 (PMC4334894; doi:10.1371/journal.pgen.1004993)
Supplement: S3 Table — (XLSX) [file pgen.1004993.s011.xlsx]

## Sheet: 工作表2
Table S3. Comparison of mapping results between PCR-based and NGS-based methods
Starting strain	Introgression strain	Linkage group	5' end (Mb)*	3' end (Mb)*	5' end (Mb)#	3' end (Mb)#	Introgression size (Mb)*	Introgression size (Mb)#	No of raw reads (pair)	% of overall alignment
RW20132	ZZY10291**	II	6.49	6.94	6.49	6.79	0.45	0.3	831587	0.579
RW20144	ZZY10288	V	4.66	7.75	4.84	7.15	3.09	2.31	994654	0.9539
ZZY0017	ZZY10296	V	0	7.75	0	7.14	7.75	7.14	3791738	0.939
ZZY0036	ZZY10036	X	0	4.51	0	2.8	4.51	2.8	907340	0.9461
RW20120	ZZY10320	X	1.59	5.19	1.676	5.06	3.6	3.384	916325	0.9601
RW20127	ZZY10293	X	4.51	5.51	4.65	5.37	1	0.72	928598	0.6083
RW20130	ZZY10295	X	16.29	18.19	16.38	17.8	1.9	1.42	705581	0.6337
RW20143	ZZY10289	X	19.47	21.54	19.71	21.38	2.07	1.67	736486	0.9054
* Genotyped with PCR
**Also mapped to II:15.80-16.63 or II:15.91-16.63 by PCR and NGS respectively
# Genotyped with NGS
