# Supplementary material for: A Genome-Wide Hybrid Incompatibility Landscape between Caenorhabditis briggsae and C. nigoni
Source: PLoS Genet. 2015 Feb 18;11(2):e1004993. doi: 10.1371/journal.pgen.1004993 (PMC4334894; doi:10.1371/journal.pgen.1004993)
Supplement: S4 Table — (XLSX) [file pgen.1004993.s012.xlsx]

## Sheet: sheet1
Table S4. Details of phenotypic scoring of homozygous introgressions
Strain name	Linkage	Introgression size (Mb)	Emb %	Lav %	Brood size	Males %
	group
C. briggsae	NA	NA	1547	1352	1758	1445
(AF16)
C. sp.9 (JU1421)	NA	NA	1341	1239	1663	1079
ZZY10065	I	0.22	690	568	864	493
ZZY10291	II	0.45	818	686	394	516
ZZY10286	II	5.51	648	408	668	195
ZZY10292	III	4.44	1038	604	1105	319
ZZY10290	V	0.61	1246	1156	1318	1031
ZZY10288	V	3.09	873	176	1030	377
ZZY10296	V	7.75	668	193	436	130
ZZY10033	X	2.37	470	338	282	276
ZZY10036	X	4.51	270	270	152	260
ZZY10320	X	3.6	530	440	239	805
ZZY10293	X	1	494	305	312	224
ZZY10295	X	1.9	1303	1130	547	997
ZZY10289	X	2.07	673	600	322	666
Number of embryo (Emb% and Brood size) or animal (Lva% and Males%) that were counted was shown. Emb, embryonic lethality; Lav: larval arrest
