# Supplementary material for: A Genome-Wide Hybrid Incompatibility Landscape between Caenorhabditis briggsae and C. nigoni
Source: PLoS Genet. 2015 Feb 18;11(2):e1004993. doi: 10.1371/journal.pgen.1004993 (PMC4334894; doi:10.1371/journal.pgen.1004993)
Supplement: S5 Table — (XLSX) [file pgen.1004993.s013.xlsx]

## Sheet: Sheet1
Table S5. Details of phenotypic scoring of heterozygous introgressions
Strain	Linkage	Introgression size (Mb)	Emb % (n)	Lav %(n)	Brood size (n)	GFP-expressing males% (n)	Non-GFP expressing	Overall GFP expressing% (n)
name	group						males% (n)
C. briggsae	NA	NA	1547	1352	1758	NA	1445	NA
(AF16)
C. sp.9 (JU1421)	NA	NA	1341	1239	1663	NA	1079	NA
ZZY10051	I	10.44	660	396	1105	249	135	384
ZZY10351	II	3.4	592	439	835	159	76	235
ZZY10318	II	0.45^	924	491	699	192	63	255
ZZY10332	II	3.54	760	388	910	206	68	274
ZZY10310	II	0.97	1079	814	879	352	126	478
ZZY10014	II	7.48	1430	1163	1142	577	274	851
ZZY10353	II	6.47	731	620	727	289	145	434
ZZY10030	III	3.47	1435	946	1120	98	41	139
ZZY10331	III	2.79	1286	1019	1493	616	198	814
ZZY10341	IV	10.28	738	533	1107	312	107	419
ZZY10305	IV	6.41	1245	989	1352	596	255	851
ZZY10018	IV	3.28	669	486	628	127	195	322
ZZY10334	V	3.05	1351	1250	780	872	295	1167
ZZY10333	V	0.61	329	315	575	229	74	303
ZZY10028	V	2.85	669	588	1097	285	230	515
ZZY10307	X	4.98	642	559	1623	727	1083	1810
ZZY10328	X	6.22	1062	1153	0	389	554	962
ZZY10337	X	11.28	732	651	0	161	270	431
ZZY10335	X	12.8	689	274	1011	116	225	341
ZZY10300	X	2.87	510	283	951	60	159	219
ZZY10297	X	2.34	716	493	0	61	1111	1172
ZZY10330	X	5.25	1448	1237	785	329	506	835
ZZY10329	X	15.52	324	192	746	81	141	222
Number of embryo (Emb% and Brood size) or animal (Lva%, Males%, GFP-expressing or non-expressing males% and overall GFP expressing&) that were counted was shown.
